# Supplementary material for: A De Novo Splicing Mutation of STXBP1 in Epileptic Encephalopathy Associated with Hypomyelinating Leukodystrophy
Source: Int J Mol Sci. 2024 Oct 12;25(20):10983. doi: 10.3390/ijms252010983 (PMC11507417; doi:10.3390/ijms252010983)
Supplement: Supplementary file 1 [file ijms-25-10983-s001.zip]

Archive with 9 entries (9 files):
- Figure S1.tif
- Figure S2.jpg
- Figure S3.jpg
- Submitter - ClinVar.pdf
- Supplementary figure captions.pdf
- Supplementary Materials and Methods.pdf
- Table S1.pdf
- Table S2.pdf
- VCV000870412.2 - ClinVar - NCBI.pdf
